# Supplementary material for: Optimization of sports effect evaluation technology from random forest algorithm and elastic network algorithm
Source: PLoS One. 2023 Oct 20;18(10):e0292557. doi: 10.1371/journal.pone.0292557 (PMC10588863; doi:10.1371/journal.pone.0292557)
Supplement: S1 Data — (ZIP) [file pone.0292557.s001.zip]

Archive with 17 entries (16 files):
- data/
- data/7-8.xlsx
- data/Figure 1a.vsdx
- data/Figure 1b.vsdx
- data/Figure 2a.vsdx
- data/Figure 2b.vsdx
- data/Figure 3a.vsdx
- data/Figure 3b.vsdx
- data/Figure 4a.vsdx
- data/Figure 4b.vsdx
- data/Figure 5a.vsdx
- data/Figure 5b.vsdx
- data/Figure 6.vsdx
- data/Figure 7.opj
- data/Figure 8a.opj
- data/Figure 8b.opj
- data/Figure 8c.opj
