# Supplementary material for: Optimization of sports effect evaluation technology from random forest algorithm and elastic network algorithm
Source: PLoS One. 2023 Oct 20;18(10):e0292557. doi: 10.1371/journal.pone.0292557 (PMC10588863; doi:10.1371/journal.pone.0292557)
Supplement: S1 Data — (ZIP) [file pone.0292557.s001.zip › data/7-8.xlsx]

## Sheet: Sheet1
Figure 7
Variable name	Angular force 1	Angular force 2	Race 1	Race 2	Skill 1	Skill 2	School 1	School 2
AV	0.960584	0.0735043	0.584946	0.0175785	0.43956	0.0163478	0.650177	0.0103175
HE	0.945255	0.0728205	0.851613	0.0789238	0.778022	0.0706087	1.15901	0.0880952
WA	0.638686	0.0721368	0.550538	0.079565	0.518681	0.0733913	0.869258	0.109524
VE	0.894161	0.0707692	0.752688	0.078565	0.821978	0.069913	1.11661	0.015873
SP	0.740876	0.0700855	1.05806	0.0767713	0.720879	0.0678261	1.0742	0.0301587
WE	0.909489	0.0670085	0.778495	0.0753363	0.72967	0.0681739	1.37809	0.189683
ST	1.22628	0.0670085	1.02796	0.0735426	1.01099	0.066087	1.85866	0.124603
PO	0.556934	0.0345299	0.636559	0.0190135	0.646154	0.0274783	1.08127	0.065873
VI	0.761314	0.0311111	0.76129	0.0330045	0.734066	0.0236522	1.49117	0.119048
CL	0.878832	0.00854701	0.752688	0.015426	0.931868	0.0681739	1.24382	0.0873016
BO	0.679562	0.00683761	0.610753	0.015426	0.694505	0.00452174	0.996466	0.0261905
SE	0.945255	0.00581197	0.830108	0.0315695	0.984615	0.0347826	0.466431	0.00634921
Figure 8a
Methods	Angular force	Race	Skill	School
Mean value	0.33	0	0.33	0.33
Variance	0.33	0	0	0.33
Lasso	0.02	0	0.01	0.03
Elastic network	0.66	0.33	0.33	0
SVM	0	0.33	0	0.33
Random forest optimization	0.67	0.33	0.33	0
Figure 8b
Methods	Angular force	Race	Skill	School
Mean value	0.41	0.21	0.41	0.41
Variance	0.22	0	0.22	0.61
Lasso	0	0.2	0	0.2
Elastic network	0.62	0.61	0.6	0
SVM	0.4	0.6	0	0.4
Random forest optimization	0.41	0.63	0.8	0
Figure 8c
Methods	Angular force	Race	Skill	School
Mean value	0.73	0.41	0.33	0.51
Variance	0.72	0.41	0.3	0.6
Lasso	0.32	0.41	0.2	0.3
Elastic network	0.51	0.6	0.8	0.5
SVM	0.61	0.7	0.7	0.4
Random forest optimization	0.63	0.71	0.71	0.52
