# Supplementary material for: Optimization of sports effect evaluation technology from random forest algorithm and elastic network algorithm
Source: PLoS One. 2023 Oct 20;18(10):e0292557. doi: 10.1371/journal.pone.0292557 (PMC10588863; doi:10.1371/journal.pone.0292557)
Supplement: S1 Text — (TXT) [file pone.0292557.s002.txt]

The present study utilizes an Elastic Net algorithm to establish a sports performance evaluation model and an optimized sports performance evaluation model based on the Random Forest algorithm. The databases used include data from the 5th National Physical Fitness Survey Report and the Youth Health Theme Database from the National Population Health Science Data.
The 5th National Physical Fitness Survey Report: The General Administration of Sport of China conducted the 5th National Physical Fitness Survey in 2020 on a national scale. The survey included children aged 3 to 6, adults aged 20 to 59, and elderly individuals aged 60 to 79. It covered 31 provinces, autonomous regions, and directly-administered municipalities in mainland China. The survey employed a multi-stage stratified random cluster sampling method. From August to December 2020, participants were selected from 1732 institutions, enterprises, schools, kindergartens, and administrative villages across the nation. The survey acquired valid samples from 202,123 individuals, including 40,222 children, 121,928 adults, and 39,973 elderly individuals.
Download Link: [https://www.sport.gov.cn/n315/n329/c24335066/content.html](https://www.sport.gov.cn/n315/n329/c24335066/content.html)


The Youth Health Theme Database: This database is established with contributions from various interdisciplinary fields such as kinesiology, psychology, and sociology. It provides parameters and data support in areas concerning the psychological well-being, quality of life, social health, and physical activity behavior of adolescents. Created in 2015, the Youth Health Theme Database conducts long-term tracking research on adolescent health. It is one of the most comprehensive and wide-ranging interdisciplinary indicator systems for the study of youth health in China.
Download Link: [https://www.ncmi.cn/phda/dataDetails.do?id=CSTR:17970.11.A0031.202107.209.V1.0](https://www.ncmi.cn/phda/dataDetails.do?id=CSTR:17970.11.A0031.202107.209.V1.0)
