# Supplementary material for: Optimization of sports effect evaluation technology from random forest algorithm and elastic network algorithm
Source: PLoS One. 2023 Oct 20;18(10):e0292557. doi: 10.1371/journal.pone.0292557 (PMC10588863; doi:10.1371/journal.pone.0292557)
Supplement: S2 Text — (TXT) [file pone.0292557.s003.txt]

import numpy as np
from sklearn.linear_model import ElasticNet
from sklearn.model_selection import train_test_split
from sklearn.metrics import mean_squared_error

# Generate simulated data, feature matrix X and target vector y
X = np.random.rand(100, 32)  # 100 samples with 32 features each
y = np.random.rand(100)  # Simulated target values

# Split the dataset into training and testing sets
X_train, X_test, y_train, y_test = train_test_split(X, y, test_size=0.2, random_state=42)

# Create and train the Elastic Net model
alpha = 0.5  # Regularization parameter
l1_ratio = 0.5  # Mix of L1 and L2 regularization
elastic_net = ElasticNet(alpha=alpha, l1_ratio=l1_ratio, random_state=42)
elastic_net.fit(X_train, y_train)

# Make predictions on the test set
y_pred = elastic_net.predict(X_test)

# Calculate Mean Squared Error (MSE) as a performance metric
mse = mean_squared_error(y_test, y_pred)

print("Elastic Net Model:")
print("Alpha:", alpha)
print("L1 Ratio:", l1_ratio)
print("Mean Squared Error:", mse)

import numpy as np
from sklearn.linear_model import ElasticNet
from sklearn.ensemble import RandomForestClassifier
from sklearn.model_selection import train_test_split
from sklearn.metrics import accuracy_score

# Generate simulated data, feature matrix X, and binary labels y
X = np.random.rand(100, 32)  # 100 samples with 32 features each
y = np.random.choice([0, 1], size=100)  # Binary labels

# Split the dataset into training and testing sets
X_train, X_test, y_train, y_test = train_test_split(X, y, test_size=0.2, random_state=42)

# Build the Random Forest classifier
n_estimators = 100  # Number of decision trees
rf_model = RandomForestClassifier(n_estimators=n_estimators, random_state=42)

# Train the Random Forest classifier
rf_model.fit(X_train, y_train)

# Use the Random Forest to predict labels on the test set
y_pred_rf = rf_model.predict(X_test)

# Create and train the Elastic Net model
alpha = 0.5  # Regularization parameter
l1_ratio = 0.5  # Mix of L1 and L2 regularization
elastic_net = ElasticNet(alpha=alpha, l1_ratio=l1_ratio, random_state=42)
elastic_net.fit(X_train, y_train)

# Predict using the Elastic Net model
y_pred_en = elastic_net.predict(X_test)

# Combine predictions using a weighted average or another strategy
combined_predictions = (y_pred_rf + y_pred_en) / 2

# Convert to binary predictions
combined_predictions_binary = np.round(combined_predictions)

# Calculate accuracy of the combined model
accuracy = accuracy_score(y_test, combined_predictions_binary)

print("Random Forest Enhanced Elastic Net Model:")
print("Alpha (Elastic Net):", alpha)
print("L1 Ratio (Elastic Net):", l1_ratio)
print("Number of Estimators (Random Forest):", n_estimators)
print("Combined Model Accuracy:", accuracy)
